# Supplementary material for: Observational Study of Microbial Colonization and Infection in Neurological Intensive Care Patients Based on Electronic Health Records
Source: Biomedicines. 2025 Apr 2;13(4):858. doi: 10.3390/biomedicines13040858 (PMC12025255; doi:10.3390/biomedicines13040858)
Supplement: Supplementary file 1 [file biomedicines-13-00858-s001.zip]

Archive with 1 entries (1 files):
- S.Tables.xlsx
