# Supplementary material for: Observational Study of Microbial Colonization and Infection in Neurological Intensive Care Patients Based on Electronic Health Records
Source: Biomedicines. 2025 Apr 2;13(4):858. doi: 10.3390/biomedicines13040858 (PMC12025255; doi:10.3390/biomedicines13040858)
Supplement: Supplementary file 1 [file biomedicines-13-00858-s001.zip › S.Tables.xlsx]

## Sheet: Table S1
Table S1. The antibiotics used to detect MDR pathogens.
Class	Drug	Concentrations tested (mg/L)
Aminoglycosides	Amikacin	4; 8; 16; 32
Aminoglycosides	Gentamicin	0.5; 1; 2; 4; 8
Aminoglycosides	Tobramycin	1; 2; 4; 8
Aminoglycosides	Netilmicin	0.5; 1; 2; 4
Aminoglycosides	Kanamycin	8; 16; 32
Aminopenicillins	Amoxicillin	0.25; 0.5; 2; 4; 16; 32
Ansamycins	Rifampin	0.25; 0.5; 1; 2; 4; 8
Anti-MRSA cephalosporins	Ceftaroline	0.125; 0.25; 0.5; 1
Carbapenems	Imipenem	0.25; 0.5; 1; 2; 4; 8
Carbapenems	Meropenem	0.5; 1; 2; 4; 8
Carbapenems	Ertapenem	0.25; 0.5; 1; 2
Non-extended spectrum cephalosporins; 1st and 2nd generation cephalosporins	Cefazolin	2; 4; 8; 16; 32
Non-extended spectrum cephalosporins; 1st and 2nd generation cephalosporins	Cefuroxime	0.25; 0.5; 1; 2; 4; 8; 16
Non-extended spectrum cephalosporins; 1st and 2nd generation cephalosporins	Cefoxitin	2; 4; 8; 16
Extended-spectrum cephalosporins; 3rd and 4th generation cephalosporins	Cefotaxime	0.5; 1; 2; 4
Extended-spectrum cephalosporins; 3rd and 4th generation cephalosporins	Ceftriaxone	0.5; 1; 2; 4
Extended-spectrum cephalosporins; 3rd and 4th generation cephalosporins	Ceftazidime	0.5; 1; 2; 4; 8; 16
Extended-spectrum cephalosporins; 3rd and 4th generation cephalosporins	Cefepime	0.5; 1; 2; 4; 8; 16
Extended-spectrum cephalosporins; 3rd and 4th generation cephalosporins	Cefixime	0.5; 1; 2; 4
Extended-spectrum cephalosporins; 3rd and 4th generation cephalosporins	Cefoperazone	na
Extended-spectrum cephalosporins; 3rd and 4th generation cephalosporins+ β-lactamase inhibitors	Cefepime/Sulbactam	na
Extended-spectrum cephalosporins; 3rd and 4th generation cephalosporins+ β-lactamase inhibitors	Ceftazidime/Avibactam	0.25/4; 0.5/4; 1/4; 2/4; 4/4; 8/4; 16/4
Extended-spectrum cephalosporins; 3rd and 4th generation cephalosporins+ β-lactamase inhibitors	Ceftolozane/Tazobactam	0.5/4; 1/4; 2/4; 4/4
Extended-spectrum cephalosporins; 3rd and 4th generation cephalosporins+ β-lactamase inhibitors	Cefoperazone/Sulbactam	na
Fluoroquinolones	Ciprofloxacin	0.0625; 0.125; 0.25; 0.5; 1; 2; 4
Fluoroquinolones	Levofloxacin	0.5; 1; 2; 4; 8
Fluoroquinolones	Moxifloxacin	0.25; 0.5; 1; 2
Fluoroquinolones	Ofloxacin	0.5; 1; 2
Fluoroquinolones	Norfloxacin	0.5; 1; 2; 4; 8; 16
Fluoroquinolones	BMS-284756	na
Folate pathway inhibitors	Trimethoprim/Sulphamethoxazole	0.5/9.5; 1/19; 2/38; 4/76; 8/152
Folate pathway inhibitors	Trimethoprim	0.5; 1; 2; 4; 8
Fucidanes	Fusidic Acid	0.5; 1; 2; 4; 8
Glycopeptides	Vancomycin	0.5; 1; 2; 4; 8; 16
Glycopeptides	Teicoplanin	0.5; 1; 2; 4; 8; 16
Glycylcyclines	Tigecycline	0.125; 0.25; 0.5; 1; 2; 4
Lincosamides	Clindamycin	0.03125; 0.0625; 0.125; 0.25; 0.5; 1; 2; 4
Lipopeptides	Daptomycin	0.25; 0.5; 1; 2; 4
Macrolides	Erythromycin	0.0625; 0.125; 0.25; 0.5; 1; 2; 4
Macrolides	Clarithromycin	na
Monobactams	Aztreonam	1; 2; 4; 8; 16
Nitrofurans	Nitrofurantoin	16; 32; 64; 128
Oxazolidinones	Linezolid	0.5; 1; 2; 4; 8
Penicillins	Ampicillin	0.25; 0.5; 1; 2; 4; 8; 16
Penicillins	Penicillin G	0.03125; 0.0625; 0.125; 0.25; 0.5; 1; 2; 4; 8
Penicillins	Piperacillin	4; 8; 16
Penicillins + β-lactamase inhibitors	Piperacillin/Tazobactam	4/4; 8/4; 16/4; 32/4
Penicillins + β-lactamase inhibitors	Amoxicillin/Clavulanate	2/1; 4/2; 8/4
Penicillins + β-lactamase inhibitors	Ampicillin/Sulbactam	1/8; 2/8; 4/8; 8/8
β-lactams	Oxacillin	0.125; 0.25; 0.5; 1; 2; 4
β-lactams	Moxalactam	2; 4; 8; 16
Phenicols	Chloramphenicol	1; 2; 4; 8; 16
Phosphonic acids	Fosfomycin with Glucose-6-Phosphate	8; 16; 32; 64
Polymyxins	Colistin	0.5; 1; 2; 4
Polymyxins	Polymyxin B	na
Streptogramins	Quinupristin/Dalfopristin	0.5; 1; 2; 4
Streptogramins	Pristinamycin	0.25; 0.5; 1; 2
Tetracyclines	Tetracycline	0.5; 1; 2; 4
Tetracyclines	Doxycycline	0.5; 1; 2; 4
Topical antibiotic class of medications	Mupirocin	0.5; 1; 2; 4; 8

## Sheet: Table S2
Table S2. Pathogen detection interval, days
Respiratory samples			Urine samples			P value (MWU test)
Pathogen	n	Me (Q1-Q3)	Pathogen	n	Me (Q1-Q3)
K. pneumoniae	1613	14 (4-30)	K. pneumoniae	722	15 (5-34)	0.21
A. baumannii	640	11 (4-23)	A. baumannii	54	9.5 (3-36.75)	0.76
P. mirabilis	361	17 (6-34)	P. mirabilis	273	18 (7.5-37.5)	0.17
E. coli	190	21 (6-42)	E. coli	212	18.5 (6-40.75)	0.35
E. faecalis	138	9 (3-29)	E. faecalis	80	10 (1.25-24.75)	0.51
P. aeruginosa	116	15.5 (6.25-24)	P. aeruginosa	30	17.5 (8-24.25)	0.42
P. stuartii	64	28 (15.25-59)	P. stuartii	111	33 (13-55)	0.74
S. maltophilia	79	16 (5-31)	E. faecium	122	11 (3-24)	.
S. aureus	231	7 (2-25)	C. albicans	14	19.5 (7.5-25)	.
S. marcescens	230	22 (10-41.25)	P. rustigianii	6	28 (10.75-57.75)	.

## Sheet: Table S3
Table S3. Clinical presentation of patients with/without pneumonia
Characteristics	Pneumonia (n=879)	Non-pneumonia (n=735)	P	FDR
General information
Male	513 (58.36)	406 (55.24)	0.208
Age	63 (50-74)	59 (44-69)	8.00 × 10−9	sig
Transfer patients	819 (93.17)	668 (90.88)	0.086
Admission department - ICU	861 (97.95)	716 (97.41)	0.456
Admission scores with scoring systems commonly used in critical care and neurological settings (scores are from best to worst)
APACHE II ( 0-71)	n=36; 13.5 (9.25-22)	n=60, 10 (5-18)	0.021683	sig
SOFA (0-24)	n=782; 4 (2-5)	n=545; 3 (2-4)	1.40 × 10−13	sig
GCS (15-3)	n=794; 11 (8-14)	n=561; 11 (9-15)	4.60 × 10−5	sig
Primary disease
Intracerebral hemorrhage	169 (19.23)	125 (17.01)	0.271
Cerebral infarction	394 (44.82)	287 (39.05)	0.02	sig
Intracranial injury	133 (15.13)	134 (18.23)	0.106
Other*	183 (20.82)	189 (25.71)	0.018	sig
Complications of primary disease
Mental disorder due to brain damage	254 (28.9)	62 (8.44)	1.10 × 10−8	sig
Cerebral oedema	156 (17.75)	130 (17.69)	1
Retinopathy and retinal vascular changes	276 (31.40)	44 (5.99)	1.00 × 10−8	sig
Dysphagia	118 (13.42)	24 (3.27)	8.70 × 10−9	sig
Tracheostomy	342 (38.91)	243 (33.06)	0.017	sig
Flaccid neuropathic bladder	337 (38.34)	83 (11.29)	2.00 × 10−8	sig
Anemia	159 (18.09)	29 (3.95)	1.00 × 10−8	sig
Decubitus ulcer	157 (17.86)	40 (5.44)	9.50 × 10−9	sig
Encephalopathy	73 (8.30)	45 (6.12)	0.1
Concurrent diseases
Hypertensive heart disease without (congestive) heart failure	416 (47.33)	256 (34.83)	3.90 × 10−7	sig
Hypertensive heart disease with (congestive) heart failure	147 (16.72)	138 (18.78)	0.3
Atherosclerotic heart disease	152 (17.29)	17 (2.31)	8.10 × 10−9	sig
Type 2 diabetes mellitus	56 (6.37)	20 (2.72)	4.50 × 10−4	sig
Obesity (BMI ≥30 kg/m2)	153 (17.41)	100 (13.61)	0.036
Per-patient microbiology data
Positive culture	853 (97.04)	692 (94.15)	3.60 × 10−3	sig
Respiratory	741 (84.30)	503 (68.44)	1.70 × 10−8	sig
Urine	493 (56.09)	473 (64.35)	7.00 × 10−4	sig
Blood	40 (4.55)	4 (0.54)	1.80 × 10−7	sig
Eye, Ear, Nose and Throat	8 (0.91)	8 (1.09)	0.803
CSF	2 (0.023)	0 (0)	0.504
Wound	12 (1.37)	1 (0.14)	4.90 × 10−3	sig
Other	8 (0.91)	0 (0)	9.40 × 10−3	sig
Two or more sources of infection	413 (48.42)	292 (42.20)	0.016	sig
Hospital course
Urinary tract infection	20 (2.28)	16 (2.18)	1
Sepsis/Septic schock	46 (5.23)	8 (1.09)	2.10 × 10−6	sig
Death	149 (16.95)	94 (12.79)	0.021	sig
ICU stay, days**	n=625; 24 (22-43)	n=373; 31 (20-56)	0.030063	sig
Notes
* Subarachnoid haemorrhage; spinal cord injury; brain tumors, including after neurosurgical interventions for these and other conditions
** Patients were admitted to and discharged from the ICU.

## Sheet: Table S4
Table S4. Clinical presentation of patients with/without sepsis/septic shock										5.4e-18
Characteristics	Sepsis (n=54)	Non-sepsis (n=1560)	P	FDR						1.3e-15
General information										3.1e-15
Male	31 (57.41)	888 (56.92)	1							1e-13
Age	n=54; 67 (53.75-75)	n=1560; 61 (47-72)	0.032616							1.39e-13
Transfer patients	51 (94.44)	1436 (92.05)	0.795							7.98e-09
Admission department - ICU	53 (98.15)	1524 (97.69)	1							8.11e-09
Admission scores with scoring systems commonly used in critical care and neurological settings (scores are from best to worst)										8.71e-09
SOFA (0-24)	n=53; 5 (3-6)	n=1275; 3 (2-5)	6.00 × 10−6	sig						9.5e-09
GCS (15-3)	n=51; 10 (8-12)	n=1304; 11 (9-14)	0.041013							1e-08
Primary disease										1e-08
Intracerebral hemorrhage	13 (24.07)	281 (18.01)	0.28							1e-08
Cerebral infarction	21 (38.89)	660 (42.31)	0.675							1.7e-08
Intracranial injury	6 (11.11)	261 (16.73)	0.352							2.03e-08
Other*	14 (25.93)	358 (22.95)	0.62							5.7e-08
Complications of primary disease										1.83e-07
Mental disorder due to brain damage	24 (44.44)	293 (18.78)	2.70 × 10−5	sig						3.9e-07
Cerebral oedema	16 (29.63)	270 (17.31)	0.028							6.3e-07
Retinopathy and retinal vascular changes	37 (68.52)	283 (18.14)	3.10 × 10−15	sig						9.7e-07
Dysphagia	25 (46.30)	117 (7.50)	1.00 × 10−13	sig						1.7e-06
Tracheostomy	37 (68.52)	548 (35.13)	1.70 × 10−6	sig						2.1e-06
Flaccid neuropathic bladder	44 (81.48)	376 (24.10)	5.40 × 10−18	sig						2.12e-06
Anemia	30 (55.56)	158 (10.13)	1.30 × 10−15	sig						3e-06
Decubitus ulcer	18 (33.33)	179 (11.47)	3.00 × 10−5	sig						2.7e-05
Encephalopathy	8 (14.81)	110 (7.05)	0.054							3e-05
Concurrent diseases										4.6e-05
Hypertensive heart disease without (congestive) heart failure	30 (55.56)	642 (41.15)	0.048							0.00011
Hypertensive heart disease with (congestive) heart failure	9 (16.67)	285 (18.27)	0.859							0.000449
Atherosclerotic heart disease	14 (25.93)	156 (10.00)	9.00 × 10−4	sig						0.000704
Type 2 diabetes mellitus	14 (25.93)	62 (3.97)	5.70 × 10−8	sig						0.0009
Obesity (BMI ≥30 kg/m2)	11 (20.37)	242 (15.51)	0.34							0.00362
Per-patient microbiology data										0.004244
Positive culture	53 (98.15)	1492 (95.64)	0.73							0.00493
Respiratory	50 (94.34)	1194 (80.03)	7.30 × 10−3	sig						0.0073
Urine	34 (64.15)	932 (62.47)	0.886							0.0085
Blood	10 (18.87)	34 (2.28)	9.70 × 10−7	sig						0.0094
Eye, Ear, Nose and Throat	3 (5.66)	13 (0.87)	0.016	sig						0.016
CSF	0 (0.00)	2 (0.13)	1						100	0.016
Wound	3 (5.66)	10 (0.67)	8.50 × 10−3	sig						0.017
Other	1 (1.89)	7 (0.47)	0.244							0.02
Two or more sources of infection	38 (71.70)	667 (44.71)	1.10 × 10−4	sig						0.021
Hospital course										0.021683
Pneumonia	46 (85.19)	833 (53.40)	2.10 × 10−6	sig						0.028
Urinary tract infection	4 (7.41)	32 (2.05)	0.03							0.03	Non-sig
Death	23 (42.59)	220 (14.10)	6.30 × 10−7	sig						0.03
ICU stay, days**	47; 22 (14-32)	n=951; 26 (21-49)	4.24 × 10−3	sig						0.032616
										0.036
Notes										0.041013
* Subarachnoid haemorrhage; spinal cord injury; brain tumors, including after neurosurgical interventions for these and other conditions										0.048
** Patients were admitted to and discharged from the ICU.										0.086
										0.1
										0.11
										0.18
										0.21
										0.244
										0.27
										0.28
										0.3
										0.34
										0.352
										0.456
										0.5
										0.62
										0.675
										0.73
										0.795
										0.8
										0.859
										0.886
										1
										1
										1
										1
										1
